# Supplementary material for: Bicyclic Isoxazoline Derivatives: Synthesis and Evaluation of Biological Activity
Source: Molecules. 2022 May 31;27(11):3546. doi: 10.3390/molecules27113546 (PMC9182378; doi:10.3390/molecules27113546)
Supplement: Supplementary file 1 [file molecules-27-03546-s001.zip]

Archive with 1 entries (1 files):
- molecules-1752836-supplementary.pdf
